# Supplementary material for: Selected Parameters of Bone Turnover in Neuroendocrine Tumors—A Potential Clinical Use?
Source: J Clin Med. 2023 Jul 11;12(14):4608. doi: 10.3390/jcm12144608 (PMC10380215; doi:10.3390/jcm12144608)
Supplement: Supplementary file 1 [file jcm-12-04608-s001.zip]

Archive with 1 entries (1 files):
- jcm-2487221-supplementary.pdf
